# Supplementary material for: Sialylated Cervical Mucins Inhibit the Activation of Neutrophils to Form Neutrophil Extracellular Traps in Bovine in vitro Model
Source: Front Immunol. 2019 Nov 6;10:2478. doi: 10.3389/fimmu.2019.02478 (PMC6851059; doi:10.3389/fimmu.2019.02478)
Supplement: Supplementary file 1 [file Data_Sheet_1.zip]

Archive with 12 entries (12 files):
- Figures/Figure 1.pdf
- Figures/Figure 10.pdf
- Figures/Figure 11.pdf
- Figures/Figure 12.pdf
- Figures/Figure 2.pdf
- Figures/Figure 3.pptx
- Figures/Figure 4.pdf
- Figures/Figure 5.pdf
- Figures/Figure 6.pdf
- Figures/Figure 7.pdf
- Figures/Figure 8.pdf
- Figures/Figure 9.pdf
